# Supplementary material for: Construction of the core competencies training system for thoracic surgery specialist nurses: A mixed-methods study
Source: PLoS One. 2026 Feb 2;21(2):e0339777. doi: 10.1371/journal.pone.0339777 (PMC12863540; doi:10.1371/journal.pone.0339777)
Supplement: S1 File — (ZIP) [file pone.0339777.s001.zip]

Archive with 7 entries (7 files):
- S1 File. Literature search strategy.docx
- S2 File. Literature quality assessment.zip
- S3 File. Semi-structured interviews (Informed consent form and demographic questionnaire).docx
- S4 File. Delphi round 1-The expert consultation questionnaire.docx
- S5 File. Delphi round 2-The expert consultation questionnaire.docx
- S6 File. Expert authority coefficient.xlsx
- S7 File. Experts consult raw data analysis.xlsx
