# Supplementary material for: Construction of the core competencies training system for thoracic surgery specialist nurses: A mixed-methods study
Source: PLoS One. 2026 Feb 2;21(2):e0339777. doi: 10.1371/journal.pone.0339777 (PMC12863540; doi:10.1371/journal.pone.0339777)
Supplement: S1 File — (ZIP) [file pone.0339777.s001.zip › S6 File. Expert authority coefficient.xlsx]

## Sheet: Sheet1
Expert number	Cs	Ca
		Theory	Practice	Reference	Intuitive judgment
1	0.9	0.3	0.5	0.1	0.1
2	0.7	0.3	0.5	0.1	0.1
3	0.9	0.3	0.5	0.1	0.1
4	0.7	0.3	0.5	0.1	0.1
5	0.9	0.3	0.5	0.1	0.1
6	0.9	0.3	0.5	0.1	0.1
7	0.9	0.3	0.4	0.1	0.1
8	0.9	0.3	0.5	0.1	0.1
9	0.7	0.2	0.5	0.1	0.1
10	0.9	0.3	0.5	0.1	0.1
11	0.9	0.3	0.5	0.1	0.1
12	0.9	0.2	0.5	0.1	0.1
13	0.7	0.3	0.5	0.1	0.1
14	0.9	0.3	0.5	0.1	0.1
15	0.7	0.2	0.5	0.1	0.1
16	0.7	0.3	0.5	0.1	0.1
17	0.9	0.3	0.5	0.1	0.1
18	0.5	0.3	0.5	0.1	0.1
19	0.9	0.3	0.4	0.1	0.1
Total	0.815789	0.973684
Cr	0.894737
Value assignment table
Familiarity	5	4	3	2	1
	0.9	0.7	0.5	0.3	0.1
Practice	High	Medium	Low
	0.5	0.4	0.3
Theory	High	Medium	Low
	0.3	0.2	0.1
Reference	High	Medium	Low
	0.1	0.1	0.1
Intuitive judgment	High	Medium	Low
	0.1	0.1	0.1
