# Supplementary material for: Construction of the core competencies training system for thoracic surgery specialist nurses: A mixed-methods study
Source: PLoS One. 2026 Feb 2;21(2):e0339777. doi: 10.1371/journal.pone.0339777 (PMC12863540; doi:10.1371/journal.pone.0339777)
Supplement: S1 File — (ZIP) [file pone.0339777.s001.zip › S7 File. Experts consult raw data analysis.xlsx]

## Sheet: Training objectives
Expert number	First-level indicators						Scend-level indicators
	Ⅰ	Ⅱ	Ⅲ	Ⅳ	Ⅴ	Ⅵ	Ⅰ-1	Ⅰ-2	Ⅰ-3	Ⅰ-4	Ⅰ-5	Ⅱ-1	Ⅱ-2	Ⅲ-1	Ⅲ-2	Ⅳ-1	Ⅳ-2	Ⅴ-1	Ⅴ-2	Ⅴ-3	Ⅴ-4	Ⅵ-1	Ⅵ-2
1	5	5	5	5	5	5	5	5	5	5	5	5	5	5	5	5	5	5	5	5	5	5	5
2	5	5	5	5	4	5	5	5	5	5	5	5	4	5	5	5	5	4	3	4	3	4	5
3	5	5	4	4	3	3	5	5	5	5	5	5	4	5	4	4	4	3	3	3	3	3	3
4	5	5	5	5	5	5	5	5	5	5	5	5	5	5	5	5	5	5	5	5	5	5	5
5	5	5	5	5	4	5	5	5	5	5	5	5	5	5	5	5	5	5	5	4	4	5	5
6	5	5	5	5	5	5	5	5	5	5	5	5	5	5	5	5	5	5	5	5	5	5	5
7	5	5	5	5	4	4	5	5	5	5	5	4	5	5	5	4	5	5	4	4	5	5	5
8	5	5	5	5	5	5	5	5	5	5	5	5	5	5	5	5	5	5	5	5	5	5	5
9	5	5	5	5	5	5	5	5	5	5	5	5	5	5	5	5	5	5	5	5	5	5	5
10	5	5	5	5	5	5	5	5	5	5	5	5	5	5	5	5	5	5	5	5	5	5	5
11	5	5	5	4	5	5	5	5	5	5	5	5	5	5	5	4	5	5	5	4	5	5	5
12	5	5	5	4	5	5	5	5	5	5	5	5	5	5	5	5	5	5	5	5	5	5	5
13	5	5	4	5	5	4	5	5	5	5	5	5	5	5	5	5	5	5	4	4	4	5	5
14	5	5	5	5	5	5	5	5	5	5	5	5	5	5	5	5	5	5	5	5	5	5	5
15	5	5	5	5	5	5	5	5	5	5	5	5	5	5	5	5	5	5	5	4	5	5	5
16	5	5	5	4	4	5	5	5	5	5	5	5	5	5	5	4	4	4	4	4	4	5	5
17	5	5	5	5	5	5	5	5	5	5	5	5	5	5	5	5	5	5	5	5	5	5	5
18	5	4	5	4	4	5	5	5	5	5	5	5	4	5	5	4	4	3	3	3	3	4	5
19	5	5	5	4	5	5	5	5	5	5	5	5	5	4	4	4	4	3	3	3	3	4	5
Mean value	5	4.94737	4.89474	4.68421	4.63158	4.78947	5	5	5	5	5	4.94737	4.84211	4.94737	4.89474	4.68421	4.78947	4.57895	4.42105	4.31579	4.42105	4.73684	4.89474
Standard deviation	0	0.229416	0.315302	0.477567	0.597265	0.535303	0	0	0	0	0	0.229416	0.374634	0.229416	0.315302	0.477567	0.418854	0.768533	0.837708	0.749269	0.837708	0.561951	0.458831
Coefficient of variation	0	0.0463713	0.0644165	0.101952	0.128955	0.111767	0	0	0	0	0	0.0463713	0.0773701	0.0463713	0.07	0.101952	0.087453	0.167841	0.189482	0.173611	0.189482	0.118634	0.0937398

## Sheet: Curriculum content
Expert number	Curriculum content third-level indicators
	Ⅰ-1-1	Ⅰ-1-2	Ⅰ-1-3	Ⅰ-1-4	Ⅰ-1-5	Ⅰ-2-1	Ⅰ-2-2	Ⅰ-2-3	Ⅰ-2-4	Ⅰ-2-5	Ⅰ-2-6	Ⅰ-2-7	Ⅰ-2-8	Ⅰ-2-9	Ⅰ-2-10	Ⅰ-2-11	Ⅰ-2-12	Ⅰ-2-13	Ⅰ-2-14	Ⅰ-2-15	Ⅰ-2-16	Ⅰ-2-17	Ⅰ-2-18	Ⅰ-2-19	Ⅰ-2-20	Ⅰ-2-21	Ⅰ-2-22	Ⅰ-2-23	Ⅰ-2-24	Ⅰ-2-25	Ⅰ-2-26	Ⅰ-2-27	Ⅰ-2-28	Ⅰ-2-29	Ⅰ-2-30	Ⅰ-3-1	Ⅰ-3-2	Ⅰ-4-1	Ⅰ-4-2	Ⅰ-4-3	Ⅰ-4-4	Ⅰ-4-5	Ⅰ-4-6	Ⅰ-4-7	Ⅰ-4-8	Ⅰ-4-9	Ⅰ-4-10	Ⅰ-4-11	Ⅰ-4-12
1	4	4	5	5	4	4	5	5	5	5	5	4	4	4	5	4	3	5	5	5	3	3	5	5	5	5	5	5	5	5	5	5	3	3	4	4	4	5	5	5	5	5	5	5	5	5	5	5	5
2	5	5	5	5	5	5	5	5	5	5	5	5	5	5	5	5	5	5	5	4	5	5	5	5	5	5	5	5	5	5	5	4	5	4	3	5	5	5	4	5	5	5	5	5	5	5	5	5	5
3	5	5	5	5	5	5	5	5	5	5	5	5	5	5	5	5	5	5	5	5	4	4	4	4	4	4	4	4	4	4	4	3	3	3	4	4	4	5	5	5	5	5	5	5	5	5	5	4	4
4	5	5	5	5	4	5	5	5	5	5	5	5	5	5	5	5	5	5	5	5	5	5	5	5	5	5	5	5	5	5	5	4	5	4	4	5	5	5	5	5	5	5	5	5	5	5	5	5	5
5	5	5	5	5	4	5	5	5	5	5	5	5	5	5	5	5	5	5	5	5	5	5	5	5	5	5	5	5	5	5	5	5	5	4	4	5	5	5	5	5	5	5	5	5	5	5	5	5	5
6	5	4	5	5	5	5	5	5	5	5	5	5	5	5	5	5	5	5	5	5	5	5	5	5	5	5	5	5	5	5	5	5	5	5	5	5	5	5	5	5	5	5	5	5	5	5	5	5	5
7	5	5	5	5	4	5	5	5	5	5	5	5	5	4	5	5	5	4	5	5	4	4	5	5	5	5	5	5	4	5	4	3	3	3	3	5	5	5	5	5	4	5	5	5	5	5	5	5	5
8	5	5	5	5	5	5	5	5	5	5	5	5	5	5	5	5	5	5	5	5	5	5	5	5	5	5	5	5	5	5	5	5	5	5	5	5	5	5	5	5	5	5	5	5	5	5	5	5	5
9	5	5	5	5	5	5	5	5	5	5	5	5	5	5	5	5	5	5	5	5	5	5	5	5	5	5	5	5	5	5	5	5	5	5	5	5	5	5	5	5	5	5	5	5	5	5	5	5	5
10	5	5	5	5	5	5	5	5	5	5	5	5	5	5	5	5	5	5	5	5	5	5	5	5	5	5	5	5	5	5	5	5	5	5	5	5	5	5	5	5	5	5	5	5	5	5	5	5	5
11	5	5	5	5	5	5	5	5	5	5	5	5	5	5	5	5	5	5	5	4	5	5	5	5	5	5	5	5	5	5	5	4	4	4	4	5	5	5	5	5	5	5	5	5	5	5	5	5	5
12	5	4	5	5	4	5	5	5	5	5	5	5	5	5	5	4	4	4	5	5	4	4	5	5	5	5	5	5	5	5	4	4	4	4	4	5	5	5	5	5	3	5	3	3	5	5	5	5	5
13	5	5	5	5	5	5	5	5	5	5	5	5	5	5	5	5	5	5	4	4	4	4	4	5	4	5	5	5	5	5	5	5	4	3	4	5	5	5	5	5	5	5	5	5	5	4	5	5	5
14	5	5	5	5	5	5	5	5	5	5	5	5	5	5	5	5	5	5	5	5	5	5	5	5	5	5	5	5	5	5	5	5	5	5	5	5	5	5	5	5	5	5	5	5	5	5	5	5	5
15	5	5	5	5	5	5	5	5	5	5	5	5	5	5	5	5	5	5	5	5	5	5	5	5	5	5	5	5	5	5	5	5	5	5	5	5	5	5	5	5	5	5	5	5	5	5	5	5	5
16	5	5	5	5	5	5	5	5	5	5	5	5	5	5	5	5	5	5	5	5	5	5	5	5	5	5	5	5	5	5	4	4	4	4	4	5	5	5	5	5	5	5	5	5	5	5	5	5	5
17	5	5	5	5	5	5	5	5	5	5	5	5	5	5	5	5	5	5	5	5	5	5	5	5	5	5	5	5	5	5	5	5	5	5	5	5	5	5	5	5	5	5	5	5	5	5	5	5	5
18	5	5	5	5	5	5	5	5	5	5	5	5	5	5	5	5	5	5	5	5	5	5	5	5	5	4	4	5	5	5	4	4	5	4	4	5	5	5	5	5	5	5	5	5	5	5	5	5	5
19	5	5	5	5	5	5	5	5	5	5	5	5	5	5	5	5	5	5	5	5	5	5	5	5	5	5	5	5	5	5	4	4	5	4	4	5	5	5	5	5	5	5	5	5	5	5	5	5	5
Mean value	4.94737	4.84211	5	5	4.73684	4.94737	5	5	5	5	5	4.94737	4.94737	4.89474	5	4.89474	4.84211	4.89474	4.94737	4.84211	4.68421	4.68421	4.89474	4.94737	4.89474	4.89474	4.89474	4.94737	4.89474	4.94737	4.68421	4.42105	4.47368	4.15789	4.26316	4.89474	4.89474	5	4.94737	5	4.84211	5	4.89474	4.89474	5	4.94737	5	4.94737	4.94737
Standard deviation	0.229416	0.374634	0	0	0.452414	0.229416	0	0	0	0	0	0.229416	0.229416	0.315302	0	0.315302	0.50146	0.315302	0.229416	0.374634	0.582393	0.582393	0.315302	0.229416	0.315302	0.315302	0.315302	0.229416	0.315302	0.229416	0.477567	0.692483	0.772328	0.764719	0.653376	0.315302	0.315302	0	0.229416	0	0.50146	0	0.458831	0.458831	0	0.229416	0	0.229416	0.229416
Coefficient of variation	0.0463713	0.0773701	0	0	0.0955096	0.0463713	0	0	0	0	0	0.0463713	0.0463713	0.0644165	0	0.0644165	0.103562	0.0644165	0.0463713	0.0773701	0.124331	0.124331	0.0644165	0.0463713	0.0644165	0.0644165	0.0644165	0.0463713	0.0644165	0.0463713	0.101952	0.156633	0.172638	0.18392	0.153261	0.0644165	0.0644165	0	0.0463713	0	0.103562	0	0.0937398	0.0937398	0	0.0463713	0	0.0463713	0.0463713
[truncated: 43 more columns]

## Sheet: Organizational management
Expert number	Organizational management ndicators
	Ⅰ-1	Ⅰ-2	Ⅰ-3	Ⅰ-4	Ⅱ-1	Ⅱ-2	Ⅱ-3	Ⅱ-4	Ⅱ-5	Ⅱ-6	Ⅱ-7	Ⅱ-8	Ⅲ-1	Ⅲ-2	Ⅲ-3	Ⅲ-4	Ⅲ-5
1	5	5	5	5	5	5	5	5	5	5	4	5	5	5	5	5	5
2	5	5	5	4	5	5	4	4	5	4	4	5	5	5	5	4	5
3	5	5	5	5	5	5	5	5	5	5	5	5	5	5	5	5	5
4	5	5	5	5	5	5	5	5	5	5	5	5	5	5	4	4	5
5	5	5	5	5	5	5	5	5	5	5	5	5	5	5	5	5	5
6	5	5	5	5	5	5	5	5	5	5	5	5	5	5	5	5	5
7	5	5	5	5	5	5	5	5	5	5	4	5	5	5	5	5	5
8	5	5	5	5	5	5	5	5	5	5	5	5	5	5	5	5	5
9	5	5	5	5	5	5	5	5	5	5	5	5	5	5	5	5	5
10	5	5	5	5	5	5	5	5	5	5	5	5	5	5	5	5	5
11	5	5	5	5	5	5	5	5	5	5	4	5	5	5	5	5	5
12	5	4	5	5	5	5	5	5	5	5	4	5	5	4	3	4	5
13	5	5	5	5	4	4	5	5	5	5	4	5	5	5	5	5	5
14	5	5	5	5	5	5	5	5	5	5	5	5	5	5	5	5	5
15	5	5	5	5	5	5	5	5	5	4	5	5	5	5	5	5	5
16	5	5	5	5	5	5	5	5	5	5	5	5	5	5	5	5	5
17	5	5	5	5	5	5	5	5	5	5	5	5	5	5	5	5	5
18	5	5	5	4	5	5	5	5	4	4	4	5	5	4	5	4	5
19	5	5	5	4	5	5	5	5	5	4	4	5	5	5	5	5	5
Mean value	5	4.94737	5	4.84211	4.94737	4.94737	4.94737	4.94737	4.94737	4.78947	4.57895	5	5	4.89474	4.84211	4.78947	5
Standard deviation	0	0.229416	0	0.374634	0.229416	0.229416	0.229416	0.229416	0.229416	0.418854	0.507257	0	0	0.315302	0.50146	0.418854	0
Coefficient of variation	0	0.0463713	0	0.0773701	0.0463713	0.0463713	0.0463713	0.0463713	0.0463713	0.087453	0.11078	0	0	0.0644165	0.07	0.087453	0

## Sheet: Evaluation methods
Expert number	Evaluation methods ndicators
	Ⅰ-1	Ⅰ-2	Ⅰ-3	Ⅰ-4	Ⅱ-1	Ⅱ-2	Ⅱ-3	Ⅱ-4
1	5	5	5	5	5	5	5	5
2	5	5	4	5	5	5	5	5
3	5	5	4	4	5	5	5	5
4	5	5	5	5	5	5	5	5
5	5	5	5	5	5	5	5	5
6	5	5	5	5	5	5	5	5
7	5	5	4	4	5	5	5	4
8	5	5	5	5	5	5	5	5
9	5	5	5	5	5	5	5	5
10	5	5	5	5	5	5	5	5
11	5	5	5	5	5	5	5	5
12	4	4	5	4	5	5	5	5
13	5	5	4	5	5	5	5	5
14	5	5	5	5	5	5	5	5
15	5	5	5	5	5	5	5	5
16	5	5	5	5	5	5	5	5
17	5	5	5	5	5	5	5	5
18	5	5	4	5	5	5	5	5
19	5	5	4	5	5	5	5	5
Mean value	4.94737	4.94737	4.68421	4.84211	5	5	5	4.94737
Standard deviation	0.229416	0.229416	0.477567	0.374634	0	0	0	0.229416
Coefficient of variation	0.0463713	0.0463713	0.101952	0.0773701	0	0	0	0.0463713
